# Supplementary material for: Most human DNA replication initiation is dispersed throughout the genome with only a minority within previously identified initiation zones
Source: Genome Biol. 2025 May 9;26:122. doi: 10.1186/s13059-025-03591-w (PMC12063229; doi:10.1186/s13059-025-03591-w)
Supplement: Supplementary file 3 — Additional file 3: Table S2: Fraction nascent reads. [file 13059_2025_3591_MOESM3_ESM.xlsx]

## Sheet: Sheet1
Supplementary table 2
Fraction of nascent reads (reads were counted as nascent where ≥5% of thymidine positions had a probability >0.5.)
		BrdU concentration
		0.0 uM	0.3 uM	1.5 uM	10 uM	50 uM
Condition: cell type and BrdU treatment time	HeLa-S3 20hr BrdU treatment	0.00664737	0.227621	0.354537	0.38108	0.330143
	hTERT-RPE1 2hr BrdU treatment	0.00815839	-	0.0167351	0.0252497	0.0340887
	hTERT-RPE1 24hr BrdU treatment	0.00815839	-	0.233741	0.23143	0.212016
	hTERT-RPE1 27hr BrdU treatment	0.00783085	0.38261	0.413825	0.368235	0.33458
